# Supplementary material for: Childhood exposure to parental smoking and life-course overweight and central obesity
Source: Ann Med. 2021 Feb 22;53(1):208–16. doi: 10.1080/07853890.2020.1853215 (PMC7901689; doi:10.1080/07853890.2020.1853215)
Supplement: Supplemental Material [file IANN_A_1853215_SM1082.zip]

Archive with 3 entries (3 files):
- Supplementary_figures_revised.docx
- Supplementary_methods.docx
- Supplementary_tables_revised.docx
